# Supplementary material for: Preparation of Melatonin-Loaded Nanoparticles with Targeting and Sustained Release Function and Their Application in Osteoarthritis
Source: Int J Mol Sci. 2023 May 14;24(10):8740. doi: 10.3390/ijms24108740 (PMC10217911; doi:10.3390/ijms24108740)
Supplement: Supplementary file 1 [file ijms-24-08740-s001.zip]

Archive with 1 entries (1 files):
- ijms-2373711-supplementary.pdf
